# Supplementary material for: Association between acoustic speech features and non-severe levels of anxiety and depression symptoms across lifespan
Source: PLoS One. 2021 Apr 8;16(4):e0248842. doi: 10.1371/journal.pone.0248842 (PMC8031302; doi:10.1371/journal.pone.0248842)
Supplement: S1 File — Speakers information concerning HADS scores, acoustic measures and demographic variables. (XLSX) [file pone.0248842.s001.xlsx]

## Sheet: S1 File
No	Age	Gender	HADS-A_total	HADS-D_total	F1_mean_stress_vowels	F2_mean_stress_vowels	F0_mean_stress_vowels	Dur_mean_stress_vowels	Total_speech_duration	Total_pause_duration	Total_recording_duration	Percent_pause_time	Speech_pause_ratio	Nr_pauses	Mean_pause_duration	Mean_speech_duration	Pause_variability	Speech_variability	nr_syllables	speech_rate	Speaking_F0	HNR
1	37	F	10	2	530.75	1742.45	184.36	101.43	25.31	6.75	32.06	21.05	3.75	12	0.56	1.95	0.23	0.95	77	2.4	171.21	11.79
2	39	F	8	6	512.47	1647.56	179.99	144.86	41.24	7.67	48.92	15.69	5.37	11	0.7	3.44	0.33	1.8	197	4.03	185.76	16.42
3	42	F	4	1	548.27	1777.65	205.74	135.07	27.49	3.22	30.71	10.48	8.54	7	0.46	3.44	0.15	1.93	77	2.51	222.72	16.69
4	51	M	3	1	457.07	1493.09	139.83	143.64	13.09	10.03	23.12	43.39	1.3	4	2.51	2.62	3.44	1.6	63	2.72	123.55	11.06
5	54	F	5	2	489.45	1766.91	193.47	110.64	11.67	10.98	22.65	48.47	1.06	5	2.2	1.95	1.11	0.81	54	2.38	174.82	15.18
6	80	F	1	5	488.55	1607.04	182.63	134.07	19.01	5.26	24.27	21.69	3.61	7	0.75	2.38	0.55	2.06	126	5.19	181.42	7.95
7	72	F	9	7	463.06	1697.89	164.61	139.07	7.44	4.05	11.49	35.26	1.84	2	2.02	2.48	0.36	2.33	41	3.57	197.49	15.05
8	57	F	7	3	550.68	1758.3	265.2	134.5	18.15	4.51	22.66	19.92	4.02	8	0.56	2.02	0.3	1.29	51	2.25	197.84	20.2
9	56	M	4	4	480.76	1420.83	184.6	111.64	23.22	17.51	40.73	42.99	1.33	17	1.03	1.29	0.6	0.95	87	2.14	134.49	7.21
10	63	F	11	10	496.8	1706.11	194.41	119.36	14.9	9.67	24.57	39.35	1.54	12	0.81	1.15	0.42	0.51	53	2.16	169.98	11.74
11	63	F	12	6	470.04	1626.6	171.89	116.5	20.36	13.42	33.78	39.73	1.52	11	1.22	1.7	0.44	0.61	115	3.4	184.18	13.09
12	79	M	5	7	449.07	1571.86	129.56	155.36	25.48	13.49	38.96	34.62	1.89	11	1.23	2.12	1.2	1.16	104	2.67	128.92	11.44
13	67	F	4	2	446.89	1732.51	180.71	150	8.29	1.95	10.24	19.05	4.25	4	0.49	1.66	0.15	1.38	39	3.81	183.66	12.86
14	51	F	3	2	523.07	1593.98	208.62	142.43	17.46	13.95	31.41	44.42	1.25	8	1.74	1.94	1	1.47	80	2.55	229.75	13.7
15	35	M	8	7	451.91	1460.85	185.32	132.5	6.92	1.56	8.48	18.39	4.44	4	0.39	1.38	0.06	1.35	37	4.36	170.86	13.36
16	75	M	2	9	446.25	1574.46	236.51	170	16.4	13.91	30.31	45.9	1.18	10	1.39	1.49	0.88	0.71	89	2.94	178.47	13.3
17	50	F	6	3	492.82	1705.11	139.91	102.43	38.85	0.26	39.1	0.65	151.75	1	0.26	19.42	0	2.67	178	4.55	149.37	13.3
18	42	M	5	2	417.6	1421.79	160.52	141.79	8.65	4.15	12.81	32.44	2.08	6	0.69	1.24	0.38	1	44	3.44	135.68	6.96
19	38	F	4	3	496.33	1640.81	193.49	89.43	14.51	0.78	15.3	5.12	18.51	2	0.39	4.84	0.12	1.54	53	3.47	189.21	14.13
20	53	F	4	3	437.46	1712.86	167.82	92.5	11.84	2.6	14.44	18	4.55	1	2.6	5.92	0	4	43	2.98	186.4	15.6
21	42	M	5	1	470.94	1471.01	107.8	125.29	58.5	8.73	67.23	12.99	6.7	17	0.51	3.25	0.23	1.82	161	2.39	103.22	6.82
22	75	M	6	4	378.13	1385.75	87.84	138	29.38	9.75	39.12	24.91	3.01	11	0.89	2.45	0.37	1.11	172	4.4	101.23	10.09
23	72	M	1	3	462.64	1410.19	152.14	89.79	26.61	6.17	32.78	18.81	4.32	9	0.69	2.66	0.31	1.42	135	4.12	135.49	12.81
24	79	M	5	6	399.84	1443.84	106.38	123	31.67	18.69	50.36	37.11	1.69	14	1.33	2.11	0.82	0.98	181	3.59	101.28	9.74
25	70	F	5	2	468.24	1578.89	165.23	156.5	18.98	1.79	20.77	8.64	10.57	3	0.6	4.74	0.31	0.65	108	5.2	163.8	14.75
26	65	M	5	1	469.04	1472.82	104.94	100.79	17.96	5	22.96	21.79	3.59	8	0.63	2	0.3	0.78	102	4.44	105.7	8.04
27	70	F	6	1	503.42	1658.96	194.57	127.57	58.67	13.95	72.62	19.21	4.21	21	0.66	2.67	0.3	1.35	287	3.95	173.36	14.84
28	64	M	1	0	410.21	1388.17	138.27	109	41.49	10.38	51.87	20.02	4	16	0.65	2.44	0.3	1.66	234	4.51	126.17	12.11
29	58	F	4	1	559.17	1706.81	226.29	121.93	28.1	5.84	33.94	17.21	4.81	9	0.65	2.81	0.1	2.32	160	4.71	197.49	15.35
30	70	F	4	7	452.37	1576.55	201.3	135.21	25.93	19.67	45.6	43.14	1.32	11	1.79	2.16	1.94	1.04	104	2.28	199.23	14.56
31	83	F	1	2	503.81	1672.82	195.16	139.64	31.52	15.55	47.07	33.03	2.03	16	0.97	1.85	0.7	1.15	173	3.68	173.44	13.07
32	68	F	3	3	523.82	1777.46	212.24	150.36	23.42	4.23	27.65	15.31	5.53	9	0.47	2.34	0.12	1.47	148	5.35	187.12	11.25
33	68	F	2	2	494.92	1759.19	167.38	139.29	31.95	9.38	41.33	22.69	3.41	15	0.63	2	0.52	1.26	59	1.43	188.39	12.91
34	80	F	9	8	516.46	1597.44	178.94	117.21	14.68	2.68	17.36	15.44	5.48	5	0.54	2.45	0.22	2.13	74	4.26	205.88	12.36
35	77	F	1	3	520.95	1653.13	175.41	164.79	56.41	9.52	65.93	14.45	5.92	18	0.53	2.97	0.23	1.45	245	3.72	187.35	14.7
36	78	M	6	5	410.6	1318.67	115.86	92.86	12.84	4.8	17.64	27.19	2.68	6	0.8	1.83	0.26	1.08	86	4.88	98.74	9.85
37	67	M	4	1	446.46	1351.5	138.15	111.36	29.78	17.66	47.44	37.23	1.69	16	1.1	1.75	0.83	0.91	168	3.54	102.7	12.84
38	72	F	4	1	526.67	1781.26	161.68	150.14	20.79	7.08	27.87	25.39	2.94	7	1.01	2.6	0.95	1.53	104	3.73	166.4	14.47
39	72	F	6	6	494.06	1629.68	174.59	133.5	11.38	6.11	17.49	34.92	1.86	7	0.87	1.42	0.45	0.87	57	3.26	169.52	16.91
40	72	F	5	4	526.01	1622.75	234.68	157	31.1	6.49	37.59	17.27	4.79	10	0.65	2.83	0.49	1.32	177	4.71	235.26	16.34
41	66	M	3	1	478.62	1461.64	131.37	120.5	31.36	17.5	48.86	35.81	1.79	21	0.83	1.43	0.49	1	140	2.87	117.84	11.72
42	68	M	5	4	442.59	1374.36	136.74	118.57	24.01	5.35	29.36	18.24	4.48	6	0.89	3.43	0.55	2.06	120	4.09	117.91	11.31
43	69	F	6	5	483.22	1667.99	193.09	124.57	22.78	5.25	28.03	18.72	4.34	9	0.58	2.28	0.35	2.34	121	4.32	192.86	13.64
44	63	F	9	2	496.62	1608.36	196.13	108.57	11.44	2.24	13.69	16.39	5.1	3	0.75	2.86	0.69	2.13	58	4.24	201.33	13.93
45	65	M	7	7	426.86	1403.56	147.16	154	29.96	20.53	50.49	40.66	1.46	17	1.21	1.66	0.65	1.02	124	2.46	150.84	14
46	71	F	2	0	430.55	1636.55	152.48	117.64	20.15	12.83	32.98	38.9	1.57	12	1.07	1.55	0.8	1	107	3.24	187.4	14.16
47	70	F	9	7	465.46	1670.93	191.64	145.57	39.88	25.19	65.06	38.71	1.58	17	1.48	2.22	0.96	1.69	208	3.2	183.19	13.74
48	69	M	4	4	423.06	1380.91	107.24	148.71	12.82	4.86	17.68	27.46	2.64	7	0.69	1.6	0.35	1.08	61	3.45	108.43	11.01
49	55	M	5	6	415.79	1392.04	104.91	133.29	37.23	12.46	49.69	25.08	2.99	10	1.25	3.38	0.56	2.05	258	5.19	109.54	10.27
50	39	F	3	5	526.59	1666.96	216.46	101.21	54.54	22.38	76.93	29.1	2.44	28	0.8	1.88	0.42	1.18	297	3.86	212.87	14.18
51	53	M	8	7	470.98	1489.69	191.82	154.07	51.38	13.5	64.87	20.8	3.81	26	0.52	1.9	0.31	1.27	153	2.36	162.7	12.23
52	90	F	6	8	456.77	1626.64	179.58	199.71	17.26	3.2	20.46	15.66	5.39	6	0.53	2.47	0.16	1.02	90	4.4	177.49	14.06
53	45	M	4	3	458.58	1502.49	94.18	120.43	24.28	5.92	30.2	19.61	4.1	7	0.85	3.03	0.42	1.71	151	5	95.83	8.66
54	36	F	5	1	483.31	1648.76	203.66	112.93	65.03	10.22	75.26	13.58	6.36	15	0.68	4.06	0.17	2.1	333	4.43	200.55	17.53
55	90	F	6	5	482.81	1724.27	173.27	121.21	12.29	6.83	19.13	35.72	1.8	4	1.71	2.46	1.52	0.98	84	4.39	190.01	10.94
56	97	M	0	4	454.14	1513.62	153.45	114.21	31.93	17.37	49.31	35.23	1.84	17	1.02	1.77	0.72	0.78	168	3.41	127.1	9.96
57	52	M	8	6	482.61	1438.49	135.11	101.57	37.88	6.94	44.82	15.47	5.46	13	0.53	2.71	0.19	1.49	161	3.59	108.73	9.92
58	41	F	9	6	495.65	1724.24	174.27	106.71	26.19	9.07	35.26	25.73	2.89	12	0.76	2.01	0.48	1.75	142	4.03	188.09	14.57
59	49	M	5	2	445.36	1480.63	125.2	95.43	20.6	4.72	25.32	18.64	4.36	6	0.79	2.94	0.46	1.68	123	4.86	109.37	10.39
60	35	F	2	1	470.98	1701.58	181.34	84.57	18.37	11.73	30.1	38.96	1.57	5	2.35	3.06	2.35	0.98	76	2.52	189.99	14.08
61	55	M	2	1	438.05	1369.55	130.4	129.36	24.08	4.47	28.55	15.65	5.39	6	0.74	3.44	0.39	2.6	142	4.97	94	9.37
62	43	M	5	5	423.79	1406.42	149.5	96.79	24.14	5.97	30.11	19.84	4.04	6	1	3.45	0.51	2.8	139	4.62	124.75	11.23
63	48	M	0	0	483.25	1510.91	179.34	105.29	7.1	4.74	11.83	40.03	1.5	5	0.95	1.18	0.59	0.62	40	3.38	133.69	9.68
64	38	M	2	1	450.14	1383.45	103.58	128.36	46.23	13.31	59.54	22.35	3.47	17	0.78	2.57	0.42	1.88	269	4.52	113.17	9.83
65	42	M	5	1	423.85	1369.48	115.57	135.14	27.55	5.25	32.81	16.01	5.24	9	0.58	2.76	0.27	1.31	157	4.79	106.57	9.91
66	43	M	6	3	494.64	1415.65	160.43	128	16.75	6.56	23.31	28.16	2.55	8	0.82	1.86	0.54	1.12	74	3.17	159.05	11.6
67	42	F	3	2	519.99	1668.44	219.98	141.79	13.96	5.14	19.09	26.9	2.72	6	0.86	1.99	0.43	1.45	41	2.15	201.66	13.29
68	80	F	3	6	443.26	1575.3	205.73	212.71	14.51	7.34	21.85	33.58	1.98	3	2.45	3.63	1.4	1.91	79	3.62	196.6	11.08
69	86	M	8	7	434.3	1410.69	145.2	168	9.31	8.7	18.01	48.29	1.07	5	1.74	1.55	2.49	0.83	46	2.55	112.34	8.03
70	81	M	5	9	448.96	1412.95	107.27	150.79	12.2	4.77	16.98	28.11	2.56	5	0.95	2.03	0.51	1.26	61	3.59	119.88	11.18
71	49	F	8	3	503.01	1568.07	224.48	141.93	11.16	8.71	19.87	43.85	1.28	6	1.45	1.59	0.45	0.65	45	2.26	221.43	11.73
72	85	F	10	9	485.81	1658.45	211.66	141.36	18.25	23.43	41.67	56.21	0.78	10	2.34	1.66	2.14	0.81	108	2.59	206.54	9.78
73	55	M	7	3	411.15	1375.44	123.21	113.29	29.1	11.08	40.18	27.58	2.63	12	0.92	2.24	0.42	1.02	197	4.9	107.3	9.1
74	84	M	3	1	447.21	1401.39	148.2	167.86	13.36	4.27	17.63	24.21	3.13	4	1.07	2.67	0.82	1.97	75	4.25	147.6	13.02
75	81	M	7	5	483.45	1526.22	174.39	99.64	5.52	6.43	11.95	53.8	0.86	3	2.14	1.38	0.13	0.19	32	2.68	150.05	4.3
76	60	M	8	5	436.21	1389.62	125.61	150.86	11.45	12.75	24.2	52.67	0.9	7	1.82	1.43	0.82	0.78	77	3.18	122.68	8.37
77	49	F	8	5	543.34	1728.26	182.53	118.93	11.63	2.19	13.82	15.82	5.32	4	0.55	2.33	0.17	1.63	74	5.35	157.75	13.08
78	48	M	9	2	487.21	1451.9	175.94	108.71	39.53	17.23	56.76	30.36	2.29	17	1.01	2.2	0.55	1.61	230	4.05	176.7	12.19
79	45	M	5	2	408.94	1397.26	105.77	135.71	33.57	14.37	47.94	29.97	2.34	16	0.9	1.97	0.6	1.14	156	3.25	100.05	11.72
80	87	M	3	7	410.47	1317.39	139.19	202.79	2.94	0.69	3.63	19.12	4.23	1	0.69	1.47	0	0.19	19	5.23	114.23	7.85
81	84	M	6	4	424.35	1437.29	105.53	131.57	9.85	15.57	25.42	61.25	0.63	8	1.95	1.09	1.92	0.46	65	2.56	97	7.13
82	82	M	3	4	466.27	1367.56	175.24	160	20.1	5.98	26.08	22.92	3.36	8	0.75	2.23	0.36	1.31	86	3.3	141.56	10.28
83	83	F	2	6	479.61	1610.76	171.3	163.64	22.92	5.97	28.89	20.67	3.84	6	0.99	3.27	0.42	2.01	118	4.08	155.57	15.13
84	65	M	2	4	494.69	1352.39	151.26	125.79	10.17	1.72	11.9	14.5	5.9	2	0.86	3.39	0.59	1.66	45	3.78	144.15	11.4
85	80	F	4	3	507.71	1718.84	198.24	109.36	12.07	6.27	18.34	34.18	1.93	7	0.9	1.51	0.43	1.15	62	3.38	192.21	13.7
86	82	M	4	8	436.35	1435.21	174.72	123.29	12.05	7.07	19.12	36.99	1.7	5	1.41	2.01	1.03	1.16	65	3.4	146.06	11.58
87	90	F	2	12	519.42	1712.74	154.05	173.93	7.65	0.26	7.91	3.24	29.9	1	0.26	3.83	0	1.67	30	3.79	159.11	12.7
88	89	M	6	6	456.31	1446.69	189.78	160.5	6.41	5.2	11.61	44.76	1.23	5	1.04	1.07	0.73	0.55	38	3.27	160.97	10.73
89	84	M	8	12	436.76	1369.79	162.82	127	5.5	1.47	6.98	21.1	3.74	1	1.47	2.75	0	1.38	26	3.73	161.54	12.6
90	49	M	9	6	437.24	1307.97	147.89	93.21	8.75	4.45	13.2	33.73	1.96	6	0.74	1.25	0.27	0.88	55	4.17	151.51	6.76
91	47	F	9	6	470.71	1550.04	166.62	121.93	9.55	3.02	12.56	24.01	3.17	2	1.51	3.18	0.59	2.4	37	2.94	170.37	13.6
92	61	F	9	3	549.13	1689.01	205.31	136.93	10.58	5.2	15.78	32.97	2.03	6	0.87	1.51	0.39	0.71	45	2.85	170.59	17.65
93	60	F	8	5	505.4	1569.99	235.09	103.14	28.38	10.3	38.68	26.63	2.76	10	1.03	2.58	0.99	1.74	126	3.26	238.47	17.84
94	67	F	7	10	503.41	1765.7	178.67	174.07	18.59	16.33	34.91	46.77	1.14	8	2.04	2.07	2.19	1.11	62	1.78	199.12	16.97
95	71	M	4	2	491.98	1384.81	151.98	147.21	12.13	10.29	22.42	45.88	1.18	9	1.14	1.21	0.91	0.5	51	2.27	136.19	10.91
96	50	M	8	4	404.79	1359.64	112.15	112.93	26.16	7.12	33.28	21.41	3.67	6	1.19	3.74	0.69	2.03	142	4.27	109.73	11.07
97	57	M	3	6	463.26	1421.02	137.51	129.07	14.88	8.17	23.04	35.45	1.82	9	0.91	1.49	0.58	0.77	71	3.08	127	11.45
98	71	F	12	7	508.99	1669.49	177.21	128.57	11.06	4.29	15.35	27.93	2.58	2	2.14	3.69	1.97	1.64	52	3.39	199.39	15
99	51	F	2	0	530.14	1748.43	209.83	152.5	9.23	5.54	14.76	37.49	1.67	6	0.92	1.32	0.58	0.53	45	3.05	187.15	14.97
100	40	F	13	8	471.91	1620.14	169.25	80	13.49	7.06	20.55	34.37	1.91	6	1.18	1.93	0.8	1.14	63	3.07	170.14	18.39
101	48	M	5	3	447.12	1428.34	155.57	116.43	6.04	1.43	7.47	19.2	4.21	2	0.72	2.01	0.19	1.04	29	3.88	138.61	9.97
102	59	F	12	3	515.66	1613.33	180.39	135.36	17.07	7.23	24.3	29.77	2.36	6	1.21	2.44	1.2	1.82	93	3.83	205.25	14.34
103	54	M	2	2	437.09	1438.93	100.24	101.57	13.36	5.78	19.14	30.18	2.31	7	0.83	1.67	0.29	0.94	99	5.17	113.88	8.46
104	58	F	10	10	498.01	1677.64	212.69	163.79	28.26	23.04	51.31	44.91	1.23	17	1.36	1.57	1.27	0.71	128	2.5	165.87	16.05
105	59	M	6	5	434.31	1439.21	118.01	116.79	5.2	2.48	7.68	32.28	2.1	3	0.83	1.3	0.49	0.79	27	3.52	117.53	15.25
106	37	F	4	3	546.34	1718.99	200.46	141.5	19.68	3.3	22.99	14.37	5.96	4	0.83	3.94	0.39	2.52	45	1.96	229.2	17.05
107	62	M	8	6	468.27	1509.51	149.41	117	10.87	4.05	14.92	27.16	2.68	4	1.01	2.17	0.79	1.24	53	3.55	142.25	13
108	62	F	1	2	565.55	1648.71	228.65	140.86	16.27	7.27	23.54	30.89	2.24	7	1.04	2.03	0.63	1.11	83	3.53	228.67	16.18
109	62	M	3	4	442.84	1425.03	122.44	124.29	17.13	5.82	22.95	25.34	2.95	8	0.73	1.9	0.36	0.73	100	4.36	124.38	9.21
110	66	M	6	6	445.9	1421.44	145.22	119.57	12.62	3.55	16.17	21.96	3.55	3	1.18	3.16	0.59	0.91	67	4.14	118.21	8.5
111	46	F	8	5	489.99	1698.97	208.02	125.36	10.01	6.39	16.4	38.96	1.57	6	1.07	1.43	0.43	0.53	52	3.17	199.42	16.16
112	48	M	4	2	456.76	1521.46	155.42	117.21	27.97	10.03	38	26.39	2.79	13	0.77	2	0.41	1.04	133	3.5	131.74	12.68
